# Supplementary material for: Characterization of Ruddlesden-Popper La2−xBaxNiO4±δ Nickelates as Potential Electrocatalysts for Solid Oxide Cells
Source: Materials (Basel). 2023 Feb 20;16(4):1755. doi: 10.3390/ma16041755 (PMC9965424; doi:10.3390/ma16041755)
Supplement: Supplementary file 1 [file materials-16-01755-s001.zip]

Archive with 1 entries (1 files):
- materials-2193578-supplementary.pdf
